# Supplementary material for: Discovering Skin Anti-Aging Potentials of the Most Abundant Flavone Phytochemical Compound Reported in Siam Violet Pearl, a Medicinal Plant from Thailand by In Silico and In Vitro Assessments
Source: Antioxidants (Basel). 2025 Feb 26;14(3):272. doi: 10.3390/antiox14030272 (PMC11939551; doi:10.3390/antiox14030272)
Supplement: Supplementary file 1 [file antioxidants-14-00272-s001.zip]

Archive with 1 entries (1 files):
- antioxidants-3420491-supplementary.pdf
